# Supplementary material for: Genome-wide identification and investigation of monosaccharide transporter gene family based on their evolution and expression analysis under abiotic stress and hormone treatments in maize (Zea mays L.)
Source: BMC Plant Biol. 2024 Jun 4;24:496. doi: 10.1186/s12870-024-05186-2 (PMC11149190; doi:10.1186/s12870-024-05186-2)
Supplement: Supplementary file 1 — Supplementary Material 1. [file 12870_2024_5186_MOESM1_ESM.xlsx]

## Sheet: Sheet1
Table S1 Identification of MST members in rice, sorghum, and foxtail millet.
Gene ID	Transcript ID	Length	MW(Da)	pI	MST Subfamily
Os04g0452700	Os04t0452700-01	517	55240.4	10.19	STP1
Os03g0594400	Os03t0594400-01	522	56110.2	9.1	STP2
Os07g0106200	Os07t0106200-02	518	56764.5	9.69	STP3
Os03g0218400	Os03t0218400-01	515	56774.1	9.31	STP4
Os08g0178200	Os08t0178200-02	519	55862	8.05	STP5
Os07g0559700	Os07t0559700-00	530	57731.5	9.8	STP6
Os01g0567600	Os01t0567600-00	512	55991	9.55	STP7
Os01g0567500	Os01t0567500-01	513	55781.6	9.52	STP8
Os02g0160400	Os02t0160400-01	520	56921.6	8.75	STP9
Os02g0573500	Os02t0573500-01	527	56432.4	9.28	STP10
Os02g0574000	Os02t0574000-01	368	39916.5	10.01	STP11
Os02g0574100	Os02t0574100-01	518	55056.8	8.72	STP12
Os03g0101300	Os03t0101300-01	519	56970.7	9.46	STP13
Os04g0452600	Os04t0452600-00	478	50891.2	9.7	STP14
Os04g0453200	Os04t0453200-01	507	54349.4	9.96	STP15
Os04g0453300	Os04t0453300-00	174	19551.9	7.01	STP16
Os04g0453400	Os04t0453400-02	512	54619.5	9.48	STP17
Os04g0454200	Os04t0454200-01	517	54536.3	10.12	STP18
Os06g0141100	Os06t0141100-00	520	54610.2	9.5	STP19
Os07g0131250	Os07t0131250-00	242	26277	7.6	STP20
Os07g0131600	Os07t0131600-01	524	55573.3	7.86	STP21
Os07g0206600	Os07t0206600-01	515	56113.1	9.9	STP22
Os09g0268300	Os09t0268300-01	308	33000.2	10.05	STP23
Os09g0297300	Os09t0297300-00	523	54931.7	9.78	STP24
Os09g0322000	Os09t0322000-01	530	57490.9	8.95	STP25
Os09g0416200	Os09t0416200-01	511	55283.5	9.31	STP26
Os10g0561300	Os10t0561300-01	518	56908.5	9.56	STP27
Os11g0594000	Os11t0594000-01	522	55061.6	9.3	STP28
Os03g0197100	Os03t0197100-01	517	55619.3	8.93	PMT1
Os01g0966900	Os01t0966900-00	583	62973.7	8.52	PMT2
Os10g0360100	Os10t0360100-01	506	52686.2	8.9	PMT3
Os04g0529800	Os04t0529800-01	523	56482.8	6.53	PMT4
Os07g0582400	Os07t0582400-01	510	54416.3	9.63	PMT5
Os07g0582500	Os07t0582500-01	507	53571	8.26	PMT6
Os03g0197200	Os03t0197200-01	295	31394.6	5.62	PMT7
Os04g0678900	Os04t0678900-01	384	40848.6	6.35	PMT8
Os04g0679000	Os04t0679000-00	384	40848.1	6.78	PMT9
Os11g0637000	Os11t0637000-01	357	37394.2	11.82	PMT10
Os11g0637100	Os11t0637100-00	541	57604.7	10.22	PMT11
Os11g0637200	Os11t0637200-01	476	49662	9	PMT12
Os11g0637400	Os11t0637400-01	476	48904.4	9.2	PMT13
Os12g0512100	Os12t0512100-01	513	52655.1	6.94	PMT14
Os12g0514000	Os12t0514000-01	487	50221	9.21	PMT15
Os02g0229400	Os02t0229400-01	746	80108.2	5.11	TMT1
Os02g0832100	Os02t0832100-00	444	47247.3	4.67	TMT2
Os03g0128900	Os03t0128900-01	711	77592	4.88	TMT3
Os10g0539900	Os10t0539900-01	740	78898.4	4.66	TMT4
Os11g0475600	Os11t0475600-01	757	79765	4.38	TMT5
Os11g0620400	Os11t0620400-01	658	71719.4	5.58	TMT6
Os04g0491700	Os04t0491700-01	506	53948.4	5.04	INT1
Os07g0151200	Os07t0151200-00	596	63072.8	8.2	INT2
Os04g0511400	Os04t0511400-01	581	62850.9	8.85	INT3
Os03g0823100	Os03t0823100-01	303	32770.4	10.04	VGT1
Os10g0579200	Os10t0579200-01	502	53877.6	6.28	VGT2
Os01g0133400	Os01t0133400-01	542	56501.3	9.93	pGlcT1
Os02g0274900	Os02t0274900-01	463	49780.2	8.97	pGlcT2
Os09g0394500	Os09t0394500-01	547	57404.2	5.88	pGlcT3
Os09g0452300	Os09t0452300-01	206	21918.6	8.92	pGlcT4
Os03g0363500	Os03t0363500-01	70	7717.3	8.73	ERD1
Os03g0363600	Os03t0363600-01	515	54384.1	6.91	ERD2
Os05g0567700	Os05t0567700-01	200	20871.7	6.48	ERD3
Os05g0567800	Os05t0567800-02	501	53799.5	8.72	ERD4
Os05g0579000	Os05t0579000-01	501	53319	9.31	ERD5
Os11g0643800	Os11t0643800-01	462	48891.1	8.18	ERD6
SORBI_3001G190200	EER93920	533	56718.9	8.75	STP1
SORBI_3001G297600	EER94488	520	57379.2	9.64	STP2
SORBI_3001G454100	EER92634	517	56979.3	9.12	STP3
SORBI_3001G543500	KXG40430	538	58533	9.13	STP4
SORBI_3002G004900	EER97830	520	56891.5	9.49	STP5
SORBI_3002G073600	EER98187	512	56056	9	STP6
SORBI_3002G169300	OQU89288	379	40795	9.39	STP7
SORBI_3002G201900	EER96733	518	55771.2	9.47	STP8
SORBI_3002G338500	EER99540	531	57640.6	9.09	STP9
SORBI_3003G192200	EES03141	509	55727.4	9.63	STP10
SORBI_3004G049300	EES04558	521	57235	8.78	STP11
SORBI_3004G188701	OQU85192	488	53121.5	8.7	STP12
SORBI_3004G332700	OQU85892	523	55626.9	9.15	STP13
SORBI_3005G171200	KXG28819	524	56056.9	9.6	STP14
SORBI_3006G003600	EES11734	516	56389.1	9.41	STP15
SORBI_3006G003601	KXG25760	511	55862.6	9.41	STP16
SORBI_3006G101900	KXG26442	542	57730.3	10.1	STP17
SORBI_3006G102300	EES10919	511	55332.4	9.53	STP18
SORBI_3006G102400	EES10920	521	55687.5	9.28	STP19
SORBI_3006G102500	OQU81689	510	54312.1	9.78	STP20
SORBI_3006G102800	EES10921	513	54039.5	9.13	STP21
SORBI_3007G061800	EES13444	521	56257.4	7.99	STP22
SORBI_3009G152800	EES18290	480	51529.3	8.57	STP23
SORBI_3010G030600	EER89165	521	54578.3	10.18	STP24
SORBI_3001G323600	EER94636	535	56940	8.57	PMT1
SORBI_3001G469500	KXG39951	530	56353.9	7.65	PMT2
SORBI_3001G469600	EER95335	524	56124	8.86	PMT3
SORBI_3002G108900	EER96236	508	53006.4	9.33	PMT4
SORBI_3002G353900	EER97444	510	54222.3	9.47	PMT5
SORBI_3002G354000	EER97445	510	53905.1	8.74	PMT6
SORBI_3002G354100	EER99607	505	54029.2	9.14	PMT7
SORBI_3002G354200	KXG36560	508	53988.8	6.77	PMT8
SORBI_3002G354300	KXG36561	419	45267.7	10.11	PMT9
SORBI_3002G354400	EER99609	412	44059.7	11.27	PMT10
SORBI_3005G043800	KXG27782	166	17659.7	9.06	PMT11
SORBI_3005G195900	KXG28997	481	50342.5	8.82	PMT12
SORBI_3005G196000	OQU83895	491	51288.6	8.71	PMT13
SORBI_3005G196100	KXG28998	507	52625.9	9	PMT14
SORBI_3005G196200	OQU83896	502	52310.6	8.91	PMT15
SORBI_3005G196300	EES10160	490	50839.9	5.91	PMT16
SORBI_3005G196700	EES10162	485	50943.1	8.13	PMT17
SORBI_3006G156600	OQU82012	726	78982.4	8.58	PMT18
SORBI_3006G268800	OQU82578	536	55557.2	6.85	PMT19
SORBI_3008G111100	KXG23568	616	63692.5	9.55	PMT20
SORBI_3008G111300	EES17097	482	50284.6	9.36	PMT21
SORBI_3009G084400	EES19255	524	55394.7	6.41	PMT22
SORBI_3009G157800	EES18321	530	55720.7	9.83	PMT23
SORBI_3001G312900	EER94578	740	78912.3	4.64	TMT1
SORBI_3004G099300	KXG29849	745	79650.6	4.95	TMT2
SORBI_3004G358100	OQU86030	498	52298	9.56	TMT3
SORBI_3005G191900	EES08863	744	81182.1	7.5	TMT4
SORBI_3010G276100	EER90435	767	81644.4	4.51	TMT5
SORBI_3002G035200	OQU88440	586	62547.4	7.85	INT1
SORBI_3002G121800	EER98432	574	61305.7	7.97	INT2
SORBI_3006G130800	EES12429	506	53925.6	5.48	INT3
SORBI_3006G143900	EES12485	586	63176.3	8.27	INT4
SORBI_3001G032200	EER90617	565	59235.7	9.9	VGT1
SORBI_3001G282600	EER91860	511	54804.4	5.08	VGT2
SORBI_3003G084000	KXG31959	541	56762.7	9.25	pGlcT1
SORBI_3004G124500	EES04921	490	52480	8.4	SGB1
SORBI_3002G193800	KXG35575	550	58349.4	6.63	SGB2
SORBI_3001G362500	KXG39308	505	53919.4	6.89	ERD1
SORBI_3001G362601	OQU92554	284	30901	9.36	ERD2
SORBI_3003G110800	EES02678	389	41415.1	6.65	ERD3
SORBI_3003G111000	OQU86600	488	51686.2	8.14	ERD4
SORBI_3009G235600	EES18699	499	53647.2	8.9	ERD5
SORBI_3009G235700	OQU78432	476	50676.6	6.27	ERD6
SORBI_3009G235900	EES18702	501	54025.6	8.03	ERD7
SORBI_3009G243800	EES20003	507	54114.8	9.44	ERD8
SETIT_019330mg	KQL28645	520	57150	9.13	STP1
SETIT_016900mg	KQL30150	525	56604	8.62	STP2
SETIT_016921mg	KQL30151	518	55003.8	9.45	STP3
SETIT_019893mg	KQL30152	427	45928.4	9.98	STP4
SETIT_033297mg	KQL22110	425	47484.5	9.21	STP5
SETIT_029562mg	KQL22956	506	55238	9.32	STP6
SETIT_032508mg	KQL24029	526	55757.9	9.31	STP7
SETIT_032573mg	KQL24144	505	55063.1	8.61	STP8
SETIT_029500mg	KQL24486	520	56007.3	9.65	STP9
SETIT_029479mg	KQL26237	527	57372.3	9.38	STP10
SETIT_006229mg	KQL09215	529	56005.7	10.1	STP11
SETIT_001104mg	KQL05598	509	55305	9.72	STP12
SETIT_015663mg	KQL00596	516	55389.4	7.81	STP13
SETIT_011729mg	KQK96178	463	50689.4	10.12	STP14
SETIT_012137mg	KQK97521	512	55140.5	10.13	STP15
SETIT_011975mg	KQK97523	513	55565.7	10.05	STP16
SETIT_012679mg	KQK97524	512	55631.5	8.84	STP17
SETIT_009865mg	KQK97525	514	55147	9.47	STP18
SETIT_009879mg	KQK97526	510	54329.2	9.92	STP19
SETIT_035193mg	KQK87498	520	55987.3	9.65	STP20
SETIT_035160mg	KQK88309	525	56067.2	9.17	STP21
SETIT_039823mg	KQK89914	491	53781.9	9.18	STP22
SETIT_035222mg	KQK89915	516	57307.1	9.83	STP23
SETIT_034863mg	KQK91933	581	64226.7	9.65	STP24
SETIT_035219mg	KQK93099	516	56549.1	9.26	STP25
SETIT_029551mg	KQL26427	509	54531.7	9.16	PMT1
SETIT_029557mg	KQL26429	508	53876.4	8.43	PMT2
SETIT_032800mg	KQL26430	533	56600.7	10.46	PMT3
SETIT_024335mg	KQL12767	463	48512.5	6.78	PMT4
SETIT_024133mg	KQL12768	541	57114	6.52	PMT5
SETIT_021894mg	KQL16792	485	50679.8	8.54	PMT6
SETIT_021896mg	KQL16796	485	50455.5	9.16	PMT7
SETIT_021837mg	KQL16797	500	51740.8	8.94	PMT8
SETIT_009781mg	KQK98205	531	57637.9	5.87	PMT9
SETIT_028060mg	KQK94240	513	54391.2	8.44	PMT10
SETIT_026289mg	KQK95521	485	50619.8	7.98	PMT11
SETIT_028336mg	KQK95523	217	23215.1	9.48	PMT12
SETIT_026269mg	KQK95525	494	51370.6	9.51	PMT13
SETIT_026293mg	KQK95526	456	47783.9	8.93	PMT14
SETIT_026294mg	KQK95529	482	49908	8.1	PMT15
SETIT_028163mg	KQK95532	485	50298.5	8.73	PMT16
SETIT_027871mg	KQK95533	475	48911.9	8.65	PMT17
SETIT_026284mg	KQK95537	487	50662.5	8.69	PMT18
SETIT_028346mg	KQK95539	471	49496.1	9.16	PMT19
SETIT_028154mg	KQK95542	486	50608.3	8.59	PMT20
SETIT_038580mg	KQK89308	511	53826.6	8.46	PMT21
SETIT_035516mg	KQK89309	471	49868.9	8.78	PMT22
SETIT_035093mg	KQK90271	535	56896.8	7.98	PMT23
SETIT_035211mg	KQK92125	517	55213.7	9	PMT24
SETIT_035166mg	KQK92127	523	55821.6	8.79	PMT25
SETIT_016433mg	KQL28009	745	79651.7	5.26	TMT1
SETIT_016489mg	KQL32269	707	74820.2	4.71	TMT2
SETIT_008056mg	KQL09535	748	79432.1	4.45	TMT3
SETIT_026033mg	KQK93278	710	75976.2	5.14	TMT4
SETIT_034411mg	KQK90140	739	78831.3	4.66	TMT5
SETIT_029305mg	KQL22445	590	62779.8	8.46	INT1
SETIT_033333mg	KQL23417	572	60408.7	8.23	INT2
SETIT_009899mg	KQK97862	505	53836.4	5.45	INT3
SETIT_009679mg	KQK98036	586	63155.4	9.19	INT4
SETIT_016832mg	KQL29209	515	55009.4	7.1	VGT1
SETIT_029266mg	KQL23639	604	65930.8	9.95	VGT2
SETIT_029432mg	KQL25658	541	57848	6.6	VGT3
SETIT_021709mg	KQL15240	535	56064.7	10.03	VGT4
SETIT_001048mg	KQL03641	518	55916.3	8.55	VGT5
SETIT_000710mg	KQL05520	535	59610.2	9.61	VGT6
SETIT_035788mg	KQK88104	433	47508	10.41	VGT7
SETIT_016862mg	KQL29145	475	51280.7	8.41	pGlcT1
SETIT_029421mg	KQL24381	545	57561.2	7.5	pGlcT2
SETIT_000951mg	KQL04263	539	56388.1	9.25	pGlcT3
SETIT_021831mg	KQL14174	502	53825.7	9.29	ERD1
SETIT_021829mg	KQL14270	502	53736.3	8.72	ERD2
SETIT_021832mg	KQL14272	502	53872.6	8.68	ERD3
SETIT_004653mg	KQL03950	426	44451.5	8.21	ERD4
SETIT_001072mg	KQL03951	483	51343.6	6.35	ERD5
SETIT_027425mg	KQK95449	660	73020	5.45	ERD6
SETIT_035288mg	KQK90779	507	53849.4	5.31	ERD7
SETIT_035122mg	KQK90780	433	45945.2	9.91	ERD8
