# Supplementary material for: Genome-wide identification and investigation of monosaccharide transporter gene family based on their evolution and expression analysis under abiotic stress and hormone treatments in maize (Zea mays L.)
Source: BMC Plant Biol. 2024 Jun 4;24:496. doi: 10.1186/s12870-024-05186-2 (PMC11149190; doi:10.1186/s12870-024-05186-2)
Supplement: Supplementary file 9 — Supplementary Material 9. [file 12870_2024_5186_MOESM9_ESM.xlsx]

## Sheet: Sheet1
Table S2 Synteny gene pairs between maize and foxtail millet, rice, sorghum, and Medicago truncatula.
ZmMST Gene ID	SbMST Gene ID	ZmMST Gene ID	OsMST Gene ID	ZmMST Gene ID	SiMST Gene ID	ZmMST Gene ID	MtMST Gene ID
ZmSTP1	SORBI_3001G543500	ZmSTP1	Os03g0101300	ZmSTP1	SETIT_035219mg	ZmpGlcT4	AES80568
ZmSTP2	SORBI_3001G454100	ZmSTP2	Os03g0218400	ZmSTP2	SETIT_034863mg
ZmSTP3	SORBI_3001G190200	ZmSTP7	Os04g0453200	ZmSTP3	SETIT_035160mg
ZmSTP5	SORBI_3006G102500	ZmSTP10	Os01g0567500	ZmSTP5	SETIT_009879mg
ZmSTP6	SORBI_3006G102400	ZmSTP11	Os08g0178200	ZmSTP6	SETIT_011975mg
ZmSTP7	SORBI_3006G101900	ZmSTP12	Os02g0573500	ZmSTP7	SETIT_009879mg
ZmSTP10	SORBI_3003G192200	ZmSTP13	Os02g0160400	ZmSTP8	SETIT_032573mg
ZmSTP11	SORBI_3007G061800	ZmSTP14	Os02g0573500	ZmSTP10	SETIT_001104mg
ZmSTP12	SORBI_3004G188701	ZmSTP15	Os07g0106200	ZmSTP11	SETIT_015663mg
ZmSTP13	SORBI_3004G049300	ZmSTP16	Os07g0206600	ZmSTP12	SETIT_016900mg
ZmSTP15	SORBI_3002G004900	ZmSTP17	Os09g0322000	ZmSTP13	SETIT_019330mg
ZmSTP17	SORBI_3002G169300	ZmSTP19	Os07g0559700	ZmSTP14	SETIT_016921mg
ZmSTP19	SORBI_3002G338500	ZmSTP20	Os06g0141100	ZmSTP15	SETIT_033297mg
ZmSTP20	SORBI_3010G030600	ZmSTP21	Os04g0454200	ZmSTP16	SETIT_029562mg
ZmSTP21	SORBI_3006G102800	ZmSTP23	Os04g0453200	ZmSTP17	SETIT_032573mg
ZmSTP22	SORBI_3006G102300	ZmPMT2	Os03g0197100	ZmSTP19	SETIT_029479mg
ZmPMT1	SORBI_3001G469500	ZmPMT4	Os10g0360100	ZmSTP20	SETIT_006229mg
ZmPMT2	SORBI_3001G469600	ZmPMT7	Os04g0529800	ZmSTP21	SETIT_009879mg
ZmPMT3	SORBI_3001G323600	ZmPMT9	Os07g0582400	ZmSTP23	SETIT_011975mg
ZmPMT5	SORBI_3006G268800	ZmPMT12	Os11g0637200	ZmPMT2	SETIT_035166mg
ZmPMT7	SORBI_3006G156600	ZmPMT14	Os07g0582400	ZmPMT3	SETIT_035093mg
ZmPMT9	SORBI_3002G354100	ZmVGT1	Os03g0823100	ZmPMT4	SETIT_035516mg
ZmPMT12	SORBI_3005G196200	ZmINT1	Os07g0151200	ZmPMT7	SETIT_009781mg
ZmPMT13	SORBI_3005G195900	ZmINT3	Os04g0491700	ZmPMT8	SETIT_024133mg
ZmPMT14	SORBI_3002G354100	ZmINT4	Os04g0511400	ZmPMT12	SETIT_026269mg
ZmPMT17	SORBI_3002G354200	ZmpGlcT2	Os02g0274900	ZmPMT18	SETIT_035166mg
ZmPMT18	SORBI_3001G469600	ZmpGlcT3	Os09g0394500	ZmPMT19	SETIT_021896mg
ZmPMT19	SORBI_3008G111300	ZmpGlcT4	Os01g0133400	ZmPMT20	SETIT_021837mg
ZmPMT20	SORBI_3008G111100	ZmTMT1	Os10g0539900	ZmINT3	SETIT_009899mg
ZmVGT1	SORBI_3001G032200	ZmTMT2	Os11g0620400	ZmINT4	SETIT_009679mg
ZmINT1	SORBI_3002G035200	ZmTMT4	Os02g0229400	ZmpGlcT2	SETIT_016862mg
ZmINT2	SORBI_3002G121800	ZmERD1	Os03g0363600	ZmpGlcT3	SETIT_029421mg
ZmINT3	SORBI_3006G130800	ZmERD9	Os05g0579000	ZmTMT1	SETIT_034411mg
ZmINT4	SORBI_3006G143900			ZmTMT2	SETIT_027425mg
ZmpGlcT2	SORBI_3004G124500			ZmTMT4	SETIT_016433mg
ZmpGlcT3	SORBI_3002G193800			ZmERD1	SETIT_035288mg
ZmpGlcT4	SORBI_3003G084000			ZmERD2	SETIT_001072mg
ZmTMT1	SORBI_3001G312900			ZmERD3	SETIT_021829mg
ZmTMT2	SORBI_3005G191900			ZmERD5	SETIT_001072mg
ZmTMT3	SORBI_3010G276100			ZmERD7	SETIT_021829mg
ZmTMT4	SORBI_3004G099300			ZmERD9	SETIT_021831mg
ZmERD1	SORBI_3001G362500
ZmERD2	SORBI_3003G111000
ZmERD3	SORBI_3009G235700
ZmERD5	SORBI_3003G111000
ZmERD7	SORBI_3009G235700
ZmERD9	SORBI_3009G243800
