# Supplementary material for: Genome-wide identification and investigation of monosaccharide transporter gene family based on their evolution and expression analysis under abiotic stress and hormone treatments in maize (Zea mays L.)
Source: BMC Plant Biol. 2024 Jun 4;24:496. doi: 10.1186/s12870-024-05186-2 (PMC11149190; doi:10.1186/s12870-024-05186-2)
Supplement: Supplementary file 10 — Supplementary Material 10. [file 12870_2024_5186_MOESM10_ESM.xlsx]

## Sheet: Sheet1
Table S3. Interchromosomal relationships of MST genes in maize.
Duplicated Gene Pairs		Ka	Ks	Ka/Ks	Duplicated type	Purify Selection	Time(Mya*)
ZmSTP9	ZmSTP18	0.0167961	0.909758	0.0184621	WGD or segmental duplication	YES	49.9867
ZmSTP10	ZmSTP11	0.0114256	0.580458	0.0196838	WGD or segmental duplication	YES	31.8933
ZmSTP16	ZmSTP20	0.112414	8.05853	0.0139497	WGD or segmental duplication	YES	442.776
ZmSTP23	ZmSTP6	1.14872	0.713555	1.60986	WGD or segmental duplication	NO	39.2063
ZmPMT8	ZmPMT3	0.132756	4.1845	0.0317256	WGD or segmental duplication	YES	229.918
ZmPMT8	ZmPMT17	0.107713	1.55815	0.0691286	WGD or segmental duplication	YES	85.6126
ZmPMT8	ZmPMT14	0.124913	1.74362	0.0716404	WGD or segmental duplication	YES	95.8033
ZmPMT8	ZmPMT16	0.955734	1.10853	0.862162	WGD or segmental duplication	YES	60.9082
ZmPMT9	ZmPMT14	0.13186	1.47103	0.0896379	WGD or segmental duplication	YES	80.8258
ZmPMT9	ZmPMT15	0.0570707	0.648795	0.0879642	WGD or segmental duplication	YES	35.6481
ZmPMT9	ZmPMT8	0.059728	0.622144	0.0960034	WGD or segmental duplication	YES	34.1837
ZmPMT9	ZmPMT16	0.0282201	0.485196	0.0581622	WGD or segmental duplication	YES	26.6591
ZmPMT15	ZmPMT3	0.139956	5.55739	0.0251838	WGD or segmental duplication	YES	305.351
ZmPMT15	ZmPMT17	1.05477	0.890372	1.18464	WGD or segmental duplication	NO	48.9215
ZmPMT15	ZmPMT14	0.136831	1.77214	0.0772125	Tandem duplication	YES	97.3703
ZmPMT15	ZmPMT16	0.0526679	0.424658	0.124024	Tandem duplication	YES	23.3329
ZmPMT15	ZmPMT8	0.038607	0.320029	0.120636	WGD or segmental duplication	YES	17.584
ZmPMT16	ZmPMT3	0.982112	1.04218	0.942362	WGD or segmental duplication	YES	57.2626
ZmPMT16	ZmPMT17	0.526416	2.67629	0.196696	WGD or segmental duplication	YES	147.049
ZmPMT16	ZmPMT14	0.140975	1.84519	0.0764014	WGD or segmental duplication	YES	101.384
ZmPMT18	ZmPMT2	0.0113842	0.34287	0.0332028	WGD or segmental duplication	YES	18.839
ZmpGlcT1	ZmpGlcT4	0.0254722	0.15334	0.166116	WGD or segmental duplication	YES	8.42527
ZmERD2	ZmERD5	0.305674	0.137273	2.22676	WGD or segmental duplication	NO	7.54247
ZmERD7	ZmERD3	0.192222	0.632075	0.304112	WGD or segmental duplication	YES	34.7294
