# Supplementary material for: Genome-wide identification and investigation of monosaccharide transporter gene family based on their evolution and expression analysis under abiotic stress and hormone treatments in maize (Zea mays L.)
Source: BMC Plant Biol. 2024 Jun 4;24:496. doi: 10.1186/s12870-024-05186-2 (PMC11149190; doi:10.1186/s12870-024-05186-2)
Supplement: Supplementary file 15 — Supplementary Material 15. [file 12870_2024_5186_MOESM15_ESM.xlsx]

## Sheet: Sheet1
Table S4 Protein motif analysis of MST gene family in maize.
Motif	Motif Sequence	P-value	Width
Motif1	ICAYVAAFSWGWGPJGWVVPSEIFPLELRAAGQSVGVAVNR	6.8e-869	41
Motif2	MLIVGRFLAGVGVGFASMVAPVYJAEISPARIRGALTSLPZ	3.9e-834	41
Motif3	MPESPRWLVMRGRLDEARAVLQRIRGTPA	3.5e-641	29
Motif4	QFFQQLTGIBAVVFYSPVIFK	1.7e-493	21
Motif5	FVYLFLPETKGRPLE	1.1e-375	15
Motif6	FTLVAIVLVDRVGRRPLLLASGAGMIVSL	1.4e-487	29
Motif7	LFINVGILLGYVSNYAFAKLPGHLGWRVM	3.4e-410	29
Motif8	CCJVASMGGLJFGYDIGYDIGVSSG	1.1e-369	21
Motif9	LEVFTSSLYLAALVGSSLAAGRVTDRIGRR	1.1e-369	29
Motif10	QAFLSMLCHLKYGLFYFFAGW	8.5e-199	21
Motif11	VTSGVVSMTFLSLSKAITIAGSFFLYAGI	7.4e-222	29
Motif12	TMVJAAAIFLAGALLMGAAVN	9.2e-207	21
Motif13	VTSMDPFLKKFFPSVYRRKQE	6.8e-183	21
Motif14	EMGLVWRRHWFWKRF	4.8e-153	15
Motif15	TIGFGSDASLMSAVITGLVNV	3.4e-119	21
