# Supplementary material for: Genome-wide identification and investigation of monosaccharide transporter gene family based on their evolution and expression analysis under abiotic stress and hormone treatments in maize (Zea mays L.)
Source: BMC Plant Biol. 2024 Jun 4;24:496. doi: 10.1186/s12870-024-05186-2 (PMC11149190; doi:10.1186/s12870-024-05186-2)
Supplement: Supplementary file 16 — Supplementary Material 16. [file 12870_2024_5186_MOESM16_ESM.xlsx]

## Sheet: Sheet1
Table S5 The distribution of cis-acting elements in the promoter region of maize MST genes.
	Element name	ZmSTP2	ZmSTP3	ZmSTP4	ZmSTP5	ZmSTP6	ZmSTP7	ZmSTP8	ZmSTP9	ZmSTP10	ZmSTP11	ZmSTP12	ZmSTP13	ZmSTP14	ZmSTP15	ZmSTP16	ZmSTP17	ZmSTP18	ZmSTP19	ZmSTP20	ZmSTP21	ZmSTP22	ZmSTP23	ZmPMT1	ZmPMT2	ZmPMT3	ZmPMT4	ZmPMT5	ZmPMT6	ZmPMT7	ZmPMT8	ZmPMT9	ZmPMT10	ZmPMT11	ZmPMT12	ZmPMT13	ZmPMT14	ZmPMT15	ZmPMT16	ZmPMT17	ZmPMT18	ZmPMT19	ZmPMT20	ZmVGT1	ZmVGT2	ZmINT1	ZmINT2	ZmINT3	ZmINT4
Abiotic & Biotic	ARE	0	1	2	0	2	2	3	0	1	1	2	3	0	0	3	0	1	0	2	0	2	1	4	0	4	0	2	0	5	3	2	0	0	2	0	0	1	0	0	0	0	2	0	1	0	1	1	1
	MBS	0	0	0	1	2	2	0	1	0	1	1	1	0	1	1	0	0	0	3	0	0	0	3	1	0	1	0	0	0	0	0	0	1	1	0	0	1	0	0	0	1	0	0	0	0	0	1	1
	DRE core	3	1	0	0	0	0	1	0	0	1	0	0	0	1	0	0	0	0	1	0	2	2	0	1	0	0	1	0	1	0	1	0	5	0	1	1	1	1	0	1	1	3	0	0	0	0	0	0
	LTR	0	0	0	2	1	0	1	1	3	0	0	0	0	0	1	0	2	0	0	2	1	1	1	2	0	0	0	1	0	1	2	0	0	0	5	0	0	0	2	1	0	0	0	1	0	0	2	0
	MYB	1	1	3	8	3	8	4	5	3	2	4	2	3	5	4	1	3	2	6	1	1	2	6	5	8	4	3	3	2	0	2	2	5	0	0	4	3	4	2	2	1	2	2	3	3	2	8	3
	MYC	3	1	11	0	0	1	0	4	2	1	0	3	3	3	0	2	1	1	4	3	3	3	3	1	4	4	4	4	2	3	0	3	1	1	3	5	1	1	3	0	3	2	1	5	2	3	5	1
	STRE	4	1	2	2	6	0	7	3	2	1	1	1	0	1	3	4	3	6	2	1	4	4	2	2	5	1	1	1	3	2	5	3	1	1	0	3	2	3	1	1	2	0	5	0	1	0	3	3
	CCAAT-box	0	1	0	1	1	0	1	0	2	0	2	2	0	0	0	2	1	1	1	0	1	0	0	1	0	0	0	0	0	0	3	0	0	0	1	0	1	1	0	3	1	1	1	1	0	0	0	0
	TC-rich repeats	0	0	1	1	0	0	0	0	0	0	0	0	0	1	0	0	0	1	1	0	0	0	4	1	0	1	0	1	0	0	0	2	0	0	0	0	0	0	0	2	0	0	0	1	0	1	0	0
	WUN-motif	0	0	0	1	0	0	1	0	0	0	0	0	0	0	0	2	0	0	0	0	0	0	0	0	0	0	0	0	0	0	0	0	0	0	0	0	0	1	0	0	0	1	0	1	0	1	0	0
	W box	0	1	0	4	0	0	0	0	1	1	0	0	0	1	0	1	1	0	0	0	1	0	0	1	3	1	2	2	1	0	1	0	4	0	0	0	0	0	4	0	0	0	0	0	0	0	0	1
Phytohormone responsive	ABRE	4	0	3	4	3	0	0	2	0	2	6	0	2	3	3	3	2	2	4	7	0	5	1	6	0	0	5	4	2	2	6	0	0	0	0	0	0	5	1	0	3	2	4	4	2	1	1	2
	as-1	1	0	2	3	2	1	0	2	0	0	4	2	2	0	2	0	1	1	2	3	0	5	1	2	1	2	3	4	6	1	2	0	0	0	0	2	0	6	1	4	3	3	7	1	1	2	1	1
	GARE-motif	0	1	0	1	0	0	1	0	0	0	0	0	2	0	1	0	0	0	0	0	0	0	0	0	0	0	0	0	0	0	0	0	0	0	1	0	0	0	0	0	0	0	0	1	2	1	2	1
	CGTCA-motif	0	0	2	3	2	1	0	2	0	0	4	2	2	0	2	0	1	1	2	3	0	5	1	2	1	2	3	4	6	1	2	6	1	0	1	2	0	6	1	4	3	3	6	1	1	2	1	1
	TATC-box	1	0	0	0	0	0	0	0	0	0	0	0	0	0	0	0	0	0	0	0	0	0	0	0	0	0	0	0	0	0	0	0	0	0	0	0	0	0	0	0	0	0	0	0	0	0	0	0
	TCA-element	0	1	0	0	0	0	0	1	0	1	0	0	0	0	0	0	0	1	0	0	1	0	0	0	0	0	1	1	0	0	0	0	0	0	0	0	0	0	0	0	0	1	0	0	0	0	0	0
	P-box	2	1	0	1	0	0	0	0	1	0	0	0	0	0	1	0	0	0	0	1	1	0	0	1	1	0	0	1	0	0	0	0	0	0	0	0	2	0	0	1	0	0	0	0	0	0	0	1
	TGA-element	3	0	0	2	0	2	2	1	3	0	4	0	0	0	0	1	0	2	2	1	0	0	1	1	0	1	0	0	0	1	0	3	2	0	0	1	0	0	1	1	0	0	1	1	0	0	1	2
	TGACG-motif	1	0	2	3	2	1	0	2	0	1	4	2	2	0	2	0	1	1	2	3	0	5	1	2	1	2	3	4	6	1	2	6	1	0	1	2	0	6	1	4	3	3	6	1	1	2	1	1
	CARE	0	0	0	1	0	0	0	0	0	0	0	0	0	0	0	0	0	0	0	0	0	0	0	0	0	1	0	0	0	0	0	0	0	0	0	0	0	0	0	0	0	0	0	0	0	0	1	0
	ERE	0	2	1	1	2	0	2	0	0	0	0	2	0	0	0	2	0	0	0	0	1	0	0	0	0	1	2	0	0	1	1	0	1	0	0	0	0	2	1	0	2	0	1	0	0	2	0	1
Plant growth and development	A-box	0	0	0	0	0	0	2	0	0	1	1	2	0	0	0	0	0	2	0	1	0	1	1	0	0	0	0	1	1	0	0	1	0	0	1	2	2	0	0	1	2	2	2	0	0	0	0	0
	ACE	0	0	0	1	1	0	2	1	0	0	0	0	0	0	1	0	0	0	0	0	0	1	0	0	0	0	0	0	0	0	0	0	0	0	0	0	0	1	1	0	0	0	0	1	0	1	0	0
	AE-box	0	0	1	0	0	0	2	2	0	1	0	0	0	0	0	0	1	0	0	0	0	0	0	0	0	0	0	1	1	0	0	0	0	1	0	0	0	0	1	0	0	0	0	0	1	0	0	0
	Box 4	0	0	3	5	2	0	2	1	0	0	1	2	0	0	1	2	1	4	0	0	2	0	2	0	0	1	1	0	0	1	1	0	1	1	2	0	3	6	3	0	3	0	1	2	1	0	0	1
	AuxRR-core	0	0	0	0	0	0	2	0	0	1	0	0	0	0	0	0	0	0	0	0	0	0	0	0	0	0	0	0	0	0	0	0	0	0	0	0	0	0	0	1	0	0	0	0	0	0	0	0
	Box II	0	0	0	0	0	0	2	0	0	0	0	0	1	0	0	0	0	0	0	0	0	0	0	0	0	0	0	0	0	0	0	0	0	1	0	0	0	0	0	1	0	0	1	0	0	0	0	0
	CAT-box	0	0	0	4	1	0	2	0	0	0	0	1	0	0	0	0	0	1	1	0	0	1	1	0	1	1	0	0	0	0	0	2	0	2	0	0	0	0	0	0	0	0	1	0	0	1	0	1
	circadiam	0	1	0	0	0	0	2	1	0	0	0	0	0	0	0	0	0	0	0	1	0	0	0	0	0	0	0	0	0	0	0	0	0	0	0	1	0	0	0	0	1	0	0	0	0	0	0	0
	GA-motif	0	0	0	2	1	0	2	0	0	0	0	0	0	0	0	0	0	0	0	0	0	1	0	2	1	0	0	0	0	0	0	0	0	0	0	0	0	0	0	0	0	1	0	0	0	0	0	0
	GATA-motif	1	0	0	1	0	1	2	0	0	0	1	0	0	0	3	1	1	0	0	0	1	1	0	0	0	0	0	1	0	0	1	1	1	0	0	0	2	1	1	0	0	0	0	1	0	0	1	0
	GCN4_motif	1	0	0	0	0	1	2	0	0	0	0	0	0	0	0	0	0	0	0	0	0	0	0	1	0	0	1	0	0	0	0	0	0	0	0	0	0	0	0	0	1	0	0	0	0	0	0	0
	G-box	5	1	4	4	5	0	2	3	0	1	6	0	4	6	5	3	2	1	0	8	0	4	0	4	1	0	4	5	2	3	5	4	5	8	0	1	0	5	3	0	3	2	2	4	2	2	1	0
	GT1-motif	0	0	0	3	0	1	2	2	0	0	3	3	1	0	1	0	3	0	0	0	0	0	0	0	4	1	0	2	5	1	0	0	0	0	0	0	0	1	0	0	0	1	0	1	0	1	0	0
	I-box	0	0	0	1	0	0	2	0	1	1	0	0	2	0	0	0	1	0	2	0	1	0	0	1	1	1	0	0	0	1	0	0	1	0	0	0	1	0	0	1	0	0	0	1	1	0	0	0
	MRE	0	0	0	1	0	0	2	1	0	0	0	0	0	0	0	0	0	0	0	2	0	0	1	0	0	0	1	0	0	0	1	0	0	1	2	1	0	0	0	0	0	1	1	0	0	0	0	1
	TCCC-motif	0	0	0	0	0	1	2	0	0	0	0	0	0	0	1	2	0	1	0	0	0	1	1	0	1	0	1	0	0	0	0	0	1	0	1	0	0	0	0	0	1	0	0	0	2	0	1	0
	TCT-motif	0	1	1	0	0	1	2	0	2	1	0	1	0	0	0	0	0	0	0	0	1	1	0	0	0	0	3	0	1	0	1	0	1	0	0	0	0	1	3	0	2	2	0	0	0	2	0	0
	RY-element	0	0	0	0	0	0	2	0	0	1	0	0	0	0	2	0	0	1	0	0	0	0	0	0	0	0	0	0	0	1	0	1	0	0	0	0	0	0	0	0	0	0	0	0	2	0	0	0
[truncated: 17 more columns]
