# Supplementary material for: Genome-wide identification and investigation of monosaccharide transporter gene family based on their evolution and expression analysis under abiotic stress and hormone treatments in maize (Zea mays L.)
Source: BMC Plant Biol. 2024 Jun 4;24:496. doi: 10.1186/s12870-024-05186-2 (PMC11149190; doi:10.1186/s12870-024-05186-2)
Supplement: Supplementary file 17 — Supplementary Material 17. [file 12870_2024_5186_MOESM17_ESM.xlsx]

## Sheet: Sheet1
Table S6 Quantitative results of the ZmMSTs under drought, salt (NaCl), cadmium (Cd) stresses, and exogenous ABA treatment
			NaCl		PEG		Cd		ABA
Gene ID	Gene Name	treatment time	expression level	standard deviation	expression level	standard deviation	expression level	standard deviation	expression level	standard deviation
Zm00001d027268	ZmSTP1	0h	1	0	1	0	1	0	1	0
		6h	1.05093	0.0166322	1.93764	0.00973238	0.314332	0.0089368	1.59648	0.0176016
		12h	0.161767	0.0130409	0.229663	0.0131897	0.554774	0.0215691	0.233691	0.0122913
		24h	0.351177	0.00785819	0.431375	0.0240523	0.658119	0.0445602	1.5858	0.0470271
Zm00001d028230	ZmSTP2	0h	1	0	1	0	1	0	1	0
		6h	0.590711	0.0230947	1.33945	0.0327303	0.286164	0.0118453	0.915153	0.0420141
		12h	1.98393	0.0821524	6.76725	0.327196	0.487386	0.00545242	0.795622	0.0128729
		24h	0.51058	0.0151658	2.84537	0.0467839	0.915231	0.00350051	1.73659	0.0567702
Zm00001d032409	ZmSTP3	0h	1	0	1	0	1	0	1	0
		6h	0.725351	0.0342802	3.35367	0.0671105	0.342515	0.569399	4.56422	0.141428
		12h	0.200488	0.0202731	0.760177	0.0983108	0.721645	0.0242224	0.329667	0.0399534
		24h	0.112734	0.00896434	1.86127	0.299822	0.849931	0.0902451	0.43314	0.0239786
Zm00001d032906	ZmSTP4	0h	1	0	1	0	1	0	1	0
		6h	0.389225	0.0263135	2.84553	0.236288	0.0127705	0.00180599	7.88872	6.83644
		12h	0.023029	0.000546929	3.25042	0.629108	0.813416	0.00730354	0.397629	0.0464647
		24h	0.0229288	0.000269152	2.53217	0.512427	0.795914	0.0334883	0.36149	0.31411
Zm00001d003468	ZmSTP5	0h	1	0	1	0	1	0	1	0
		6h	0.724332	0.00995494	1.47577	0.00222996	1.02712	0.0152847	2.85372	0.0302879
		12h	0.669	0.00951367	3.27484	0.000411836	1.34795	0.0848863	3.04451	0.0425775
		24h	0.7106	0.110489	8.12787	0.00171764	2.48122	0.00110775	1.18828	0.0344929
Zm00001d003469	ZmSTP6	0h	1	0	1	0	1	0	1	0
		6h	7.27075	0.0598642	0.0285022	0.107429	0.435442	0.0278977	0.205046	0.204166
		12h	1.79219	0.00465265	0.0282023	0.00137416	0.824126	0.0654282	0.327889	0.00788339
		24h	2.9902	0.00785003	0.0407513	0.0496299	0.539056	0.0723462	0.938042	0.057181
Zm00001d003471	ZmSTP7	0h	1	0	1	0	1	0	1	0
		6h	0.687528	0.0624521	1.57605	0.108199	0.155389	0.00912014	3.75713	0.495193
		12h	0.209191	0.0104277	0.739404	0.0314376	0.75827	0.101114	0.433878	0.560051
		24h	0.0976279	0.00485503	1.12558	0.00361129	0.709627	0.0297324	0.90373	0.448434
Zm00001d005594	ZmSTP8	0h	1	0	1	0	1	0	1	0
		6h	0.564123	0.0418488	3.01286	0.315589	0.750283	0.0716425	0.354312	0.00386767
		12h	0.0546316	0.00383691	0.994235	0.122225	1.10252	0.0583869	0.11378	0.00535581
		24h	0.0661289	0.00465303	1.61029	0.0626275	1.02852	0.13479	0.205506	0.044312
Zm00001d007078	ZmSTP9	0h	1	0	1	0	1	0	1	0
		6h	0.604065	0.0380236	1.88741	0.339139	0.16202	0.099593	5.98425	0.0253732
		12h	0.197638	0.0334302	0.631624	0.120772	0.857521	0.200604	1.84281	0.0282842
		24h	0.0582876	0.00328158	0.376133	0.0904068	0.732434	0.0791269	0.747927	0.00450252
Zm00001d044245	ZmSTP10	0h	1	0	1	0	1	0	1	0
		6h	0.564123	0.0774197	3.01286	0.100818	0.750283	0.119204	0.354312	0.0261805
		12h	0.0546316	0.0017781	0.994235	0.0759238	1.10252	0.0889256	0.11378	0.0024763
		24h	0.0661289	0.0021098	1.61029	0.146628	1.02852	0.215423	0.205506	0.0200195
Zm00001d049467	ZmSTP11	0h	1	0	1	0	1	0	1	0
		6h	0.376104	0.0664381	2.35439	0.189035	1.006	0.0436081	0.460366	0.0505769
		12h	0.0532983	0.0225531	0.598317	0.0679783	1.35884	0.0612723	0.0859443	0.059201
		24h	0.0575576	0.0048647	0.509492	0.134607	1.12134	0.0929581	0.300205	0.0519457
Zm00001d050860	ZmSTP12	0h	1	0	1	0	1	0	1	0
		6h	0.499528	0.0237199	2.6398	0.00937602	0.75216	0.0639512	0.407967	0.0760138
		12h	0.0258117	0.0122501	0.561419	0.010246	1.14293	0.0120899	0.124293	0.0269287
		24h	0.0604502	0.00427334	1.36999	0.0964974	1.05755	0.048137	0.230853	0.00932201
Zm00001d053846	ZmSTP13	0h	1	0	1	0	1	0	1	0
		6h	0.709979	0.0609725	3.93611	0.201337	0.684056	0.0616761	1.06437	0.00284641
		12h	0.160291	0.00847675	1.04325	0.0871709	0.940296	0.0843738	0.475001	0.027861
		24h	0.091283	0.00939296	2.64531	0.147068	1.00236	0.0917875	0.401084	0.0136175
Zm00001d016919	ZmSTP14	0h	1	0	1	0	1	0	1	0
		6h	0.760419	0.0444345	0.837761	0.150573	0.672533	0.0795658	1.33696	0.00827583
		12h	0.115883	0.111709	0.580088	0.0722668	0.900944	0.0489458	0.367222	0.0411796
		24h	0.0381008	0.027857	0.955774	0.113592	0.968756	0.0669254	0.268643	0.0558014
Zm00001d018627	ZmSTP15	0h	1	0	1	0	1	0	1	0
		6h	0.858266	0.0597305	2.56215	0.851053	0.591847	0.0300332	0.934697	0.141314
		12h	0.147144	0.0134463	1.25447	0.0467048	0.762565	0.0226261	0.348743	0.0254311
		24h	0.110059	0.0100969	1.60794	0.293294	0.796263	0.0513058	0.461141	0.0617831
Zm00001d019138	ZmSTP16	0h	1	0	1	0	1	0	1	0
		6h	0.829755	0.0739016	2.35518	0.0664092	1.26618	0.02556	0.539474	0.00860603
		12h	2.19272	0.00357225	1.02123	0.0382963	0.75819	0.0950706	1.39606	0.00321321
		24h	0.51949	0.0091358	1.31379	0.213455	1.01452	0.0847025	0.856342	0.0567395
Zm00001d020071	ZmSTP17	0h	1	0	1	0	1	0	1	0
		6h	0.998381	0.0149674	2.3286	0.0167397	0.546328	0.0335903	0.917845	0.0153427
		12h	0.288813	0.00446027	1.07427	0.0344427	0.741479	0.0921846	0.21199	0.0133603
		24h	0.250001	0.0282406	2.25471	0.0574414	0.805311	0.0634863	0.834969	0.00968306
Zm00001d020463	ZmSTP18	0h	1	0	1	0	1	0	1	0
		6h	0.882729	0.0311118	2.30202	0.00889358	0.631869	0.0338692	0.67227	0.0874045
		12h	0.0280861	0.028173	1.12731	0.0141656	0.931741	0.0612018	0.035713	0.0297466
		24h	0.0703084	0.0185003	2.1941	0.00974259	0.863344	0.0272998	0.335792	0.0742225
Zm00001d021775	ZmSTP19	0h	1	0	1	0	1	0	1	0
		6h	0.57634	0.00567382	2.27544	0.00631277	0.863576	0.147629	0.249451	0.0185225
		12h	0.73614	0.00463644	1.18035	0.017417	0.736463	0.065943	0.328729	0.0208863
		24h	0.536277	0.00163234	0.559681	0.0111338	1.17873	0.071016	0.266256	0.0223706
Zm00001d045395	ZmSTP20	0h	1	0	1	0	1	0	1	0
		6h	0.565056	0.0411349	2.24886	0.0766212	0.556876	0.0347743	1.69123	0.225571
		12h	0.812779	0.00629035	1.2334	0.0722143	0.722558	0.0624127	1.44583	0.16526
		24h	0.134937	0.0163563	0.276483	0.0542244	0.922697	0.0470693	1.26697	0.174589
Zm00001d025572	ZmSTP21	0h	1	0	1	0	1	0	1	0
		6h	0.643155	0.0562004	2.22228	0.679269	0.875339	0.0464237	0.755467	0.10483
		12h	0.0721941	0.0259879	1.28644	0.114066	0.769401	0.0368267	0.205445	0.00330904
		24h	0.102205	0.0103427	0.516919	0.153782	0.855212	0.0365502	0.312803	0.00294054
Zm00001d025573	ZmSTP22	0h	1	0	1	0	1	0	1	0
		6h	0.659506	0.679269	2.1957	0.180287	0.626815	0.0241205	1.17946	0.0889194
		12h	0.0862376	0.114066	1.33948	0.0142272	0.702499	0.00818103	1.27295	0.0793583
		24h	0.210743	0.153782	0.593439	0.0360477	0.411179	0.0430294	1.00678	0.201259
Zm00001d000183	ZmSTP23	0h	1	0	1	0	1	0	1	0
		6h	0.988931	0.659166	2.16912	0.0181291	0.645129	0.113075	0.820917	0.28559
		12h	0.505922	0.131494	1.39252	0.274081	0.784946	0.167487	0.164059	0.377909
		24h	0.115916	0.0454285	1.08797	0.531551	0.848517	0.257986	0.413828	0.000902022
Zm00001d028144	ZmPMT1	0h	1	0	1	0	1	0	1	0
		6h	0.254609	0.00307873	0.441152	0.00261559	0.498628	0.0241098	0.371986	0.0157129
		12h	0.282256	0.0933685	0.67046	0.033642	0.691033	0.00770773	0.415884	0.0317712
		24h	0.658486	0.024625	5.59102	0.250268	1.12253	0.00583012	0.938757	0.0533764
Zm00001d029645	ZmPMT3	0h	1	0	1	0	1	0	1	0
		6h	0.223419	0.0133065	0.829049	0.025031	0.605198	0.0601941	1.38844	0.0934505
		12h	0.00274284	0.000204019	1.50775	0.0267228	0.69301	0.0770943	1.14573	0.125982
		24h	0.129404	0.00404862	2.50748	0.201688	1.33009	0.0903562	1.81224	0.0669587
Zm00001d001817	ZmPMT5	0h	1	0	1	0	1	0	1	0
		6h	0.266161	0.0159301	1.72537	0.148929	0.230927	0.032349	6.73163	0.489029
		12h	0.0476908	0.0055467	3.5488	0.108356	0.297179	0.0531512	8.85268	1.61355
		24h	0.0758417	0.00392127	4.96552	0.33202	0.5014	0.077291	3.23098	0.140977
Zm00001d001818	ZmPMT6	0h	1	0	1	0	1	0	1	0
		6h	0.932774	0.194219	1.8782	0.105059	0.773967	0.0336601	5.56612	0.368968
		12h	0.162529	0.0189847	3.6163	0.5282	0.716992	0.0530392	4.10489	0.233283
		24h	0.155472	0.0131915	2.76595	0.121881	1.01704	0.0360933	2.27729	0.025523
Zm00001d002864	ZmPMT7	0h	1	0	1	0	1	0	1	0
		6h	1.15655	0.0494989	0.959876	0.0101472	2.43913	0.0621031	0.983028	0.0458144
		12h	1.23098	0.0829121	0.955194	0.0106703	1.85173	0.0638572	1.4079	0.124769
		24h	1.91392	0.133501	0.628928	0.0256273	0.636483	0.0580587	1.10719	0.0727329
Zm00001d006688	ZmPMT8	0h	1	0	1	0	1	0	1	0
		6h	4.2517	0.286953	4.17691	0.49797	0.565074	0.469097	10.1802	0.637102
		12h	4.86153	0.830767	6.16939	0.645893	0.480954	0.495644	8.01487	0.543431
		24h	3.30749	1.69072	1.19148	0.143052	0.619713	0.220382	1.93334	0.18548
Zm00001d006697	ZmPMT9	0h	1	0	1	0	1	0	1	0
		6h	0.665161	0.0631366	1.0802	0.0835689	8.8971	0.028647	3.38289	0.243213
		12h	0.347029	0.0374703	1.98589	0.0751709	39.7486	0.032404	2.28076	0.306977
		24h	0.599449	0.059243	1.37952	0.0351351	336.417	0.0579318	1.40548	0.0565531
Zm00001d048774	ZmPMT11	0h	1	0	1	0	1	0	1	0
		6h	0.65941	0.0759542	2.05657	0.169404	0.460642	0.0364792	4.28755	0.336569
		12h	0.105405	0.00603675	3.67118	0.261781	0.369547	0.0344876	4.21804	0.039658
		24h	1.11393	0.030003	4.68207	0.15452	1.11624	0.0248088	1.71351	0.0542719
Zm00001d048775	ZmPMT12	0h	1	0	1	0	1	0	1	0
		6h	3.34855	0.851241	2.95897	0.169132	0.470197	0.0481807	3.08532	0.0311751
		12h	0.994591	0.167855	7.16769	0.0187552	0.583249	0.0249551	3.93128	0.158783
		24h	2.81883	0.545276	15.4303	0.765499	1.65535	0.0737543	2.09585	0.231296
Zm00001d048776	ZmPMT13	0h	1	0	1	0	1	0	1	0
		6h	3.02753	0.313392	1.5543	0.0490404	0.478383	0.0366104	4.38879	0.688476
		12h	0.405022	0.0686804	2.6168	0.291282	0.52494	0.0110271	4.04061	0.387814
		24h	0.384525	0.000916653	9.54443	0.699741	1.50088	0.221098	1.85152	0.0967902
Zm00001d021935	ZmPMT14	0h	1	0	1	0	1	0	1	0
		6h	0.331053	0.0613982	0.397486	0.0361972	0.976349	0.0412735	1.6629	0.147994
		12h	0.314132	0.0423355	1.32536	0.148208	0.484801	0.0199876	2.16535	0.159801
		24h	0.73841	0.125535	1.74995	0.0442752	1.17404	0.0214542	0.944325	0.0940133
Zm00001d021936	ZmPMT15	0h	1	0	1	0	1	0	1	0
		6h	4.15996	0.537575	1.31985	0.062534	8.82882	1.25137	4.20079	0.184288
		12h	11.018	1.65214	5.52977	0.26356	5.15663	1.02642	5.90782	0.31691
		24h	7.68601	0.133114	3.06093	0.14069	10.7009	3.48887	1.76771	0.0279601
Zm00001d021938	ZmPMT16	0h	1	0	1	0	1	0	1	0
		6h	5.48188	0.500623	0.71619	0.073723	1.01078	0.0638365	3.49665	0.327119
		12h	2.90571	0.494781	1.73413	0.188526	0.775375	0.0320392	2.3748	0.0272355
		24h	0.110528	0.035167	4.35875	0.318806	0.973943	0.129513	1.05893	0.0738552
Zm00001d021942	ZmPMT17	0h	1	0	1	0	1	0	1	0
		6h	8.27502	1.05729	2.02963	0.103033	1.88049	0.0181357	10.2949	0.547098
		12h	0.616771	0.125481	4.19882	0.213431	0.523538	0.108877	5.96156	0.403743
		24h	0.994966	0.0852582	3.1471	0.0359401	0.799411	0.0257847	5.24226	0.0621047
Zm00001d023939	ZmPMT19	0h	1	0	1	0	1	0	1	0
		6h	1.88378	0.148343	3.21381	0.102947	8.3431	0.206588	4.08424	0.0507799
		12h	3.48623	0.19934	6.25407	0.332386	2.98985	0.19058	6.93371	0.279493
		24h	0.932982	0.0529148	1.32408	0.125698	2.11463	1.29817	3.81668	0.320031
Zm00001d023941	ZmPMT20	0h	1	0	1	0	1	0	1	0
		6h	0.77637	0.00294959	2.04793	0.107813	0.822634	0.0234094	5.66748	0.938146
		12h	3.32327	0.190334	6.20904	0.304612	1.31851	0.172295	12.9257	0.886837
		24h	7.09564	0.524173	8.26641	0.637993	4.44179	0.241165	6.85313	0.263965
Zm00001d012938	ZmVGT1	0h	1	0	1	0	1	0	1	0
		6h	0.487442	0.444196	7.89144	0.13752	0.589937	0.0239436	35.2368	0.311659
		12h	0.136462	0.00929619	4.73445	0.19598	0.812202	0.110905	10.6448	0.51715
		24h	0.280816	0.0282429	3.98902	0.201769	0.902871	0.0372639	21.2348	0.753437
Zm00001d014435	ZmVGT2	0h	1	0	1	0	1	0	1	0
		6h	1.71374	0.248179	0.303407	0.0063833	2.17303	0.37545	0.351143	0.000271475
		12h	1.30127	0.125567	0.836005	0.0147682	1.3846	0.0337001	0.234008	0.0287512
		24h	2.20041	0.178461	0.0633956	0.00186445	1.27346	0.100396	7.3955	1.19042
Zm00001d018803	ZmINT1	0h	1	0	1	0	1	0	1	0
		6h	0.354627	0.0501125	1.92153	0.0525358	0.144295	0.00980383	12.4269	0.214874
		12h	0.387251	0.0497001	2.8416	0.224453	0.321382	0.0632852	10.3808	0.0555774
		24h	0.736443	0.0525868	3.56731	0.0499717	0.697021	0.051071	5.061	0.0319784
Zm00001d019537	ZmINT2	0h	1	0	1	0	1	0	1	0
		6h	0.316377	0.0388343	2.11314	0.162781	1.02892	0.0330946	6.76867	1.16784
		12h	0.563328	0.0446117	4.18419	0.567613	0.907052	0.0194608	5.97415	0.591697
		24h	0.503128	0.0443406	5.33121	0.255462	0.841661	0.0408799	2.99688	0.360219
Zm00001d025749	ZmINT3	0h	1	0	1	0	1	0	1	0
		6h	0.846184	0.0795262	0.346285	0.0154132	0.237304	0.0108773	0.547508	0.0427343
		12h	0.56879	0.0265464	0.861794	0.0443222	0.156605	0.00215467	0.323605	0.0265445
		24h	0.272408	0.0215788	0.362198	0.0269669	0.167494	0.0150354	0.47214	0.0537136
Zm00001d025834	ZmINT4	0h	1	0	1	0	1	0	1	0
		6h	0.694161	0.304668	0.653187	0.0125522	0.190063	0.0129494	0.797315	0.0370259
		12h	0.108425	0.0168942	0.774966	0.0651451	0.365679	0.0886597	0.0118585	0.000670076
		24h	0.0975126	0.0104628	0.831716	0.0437042	0.44789	0.0870545	0.464858	0.0340555
Zm00001d039973	ZmpGlcT1	0h	1	0	1	0	1	0	1	0
		6h	0.894369	0.0190316	0.199714	0.00392835	0.55684	0.0305713	0.641862	0.00756469
		12h	0.646695	0.0121216	0.131432	0.00114129	0.634053	0.0497407	0.333524	0.0125684
		24h	1.00417	0.0428994	0.0344032	0.00509474	0.686752	0.0538275	0.812928	0.0218109
Zm00001d053334	ZmpGlcT2	0h	1	0	1	0	1	0	1	0
		6h	1.36556	0.0738895	1.48898	0.0409356	1.31732	0.0602654	2.42978	0.198418
		12h	1.07593	0.026814	1.49098	0.0265361	1.52281	0.136733	1.72973	0.0672458
		24h	1.48181	0.0595147	1.14553	0.0638113	2.04077	0.181101	2.36502	0.173461
Zm00001d020374	ZmpGlcT3	0h	1	0	1	0	1	0	1	0
		6h	0.661764	0.031303	0.199171	0.000992423	0.650233	0.0558935	0.582805	0.0208671
		12h	0.402073	0.0182008	0.133076	0.00254154	0.668348	0.0562775	0.232118	0.0079049
		24h	0.59354	0.0453428	0.0859881	0.00480649	0.668283	0.0585578	0.937769	0.0344462
Zm00001d008567	ZmpGlcT4	0h	1	0	1	0	1	0	1	0
		6h	0.815837	0.0418781	1.52769	0.0824177	0.501098	0.208632	2.82101	0.184273
		12h	1.41645	0.0882985	1.77543	0.151638	0.202794	0.0700899	2.44354	0.0752108
		24h	1.44992	0.125819	6.95543	0.336103	1.55383	0.101142	2.30419	0.0863309
Zm00001d029762	ZmTMT1	0h	1	0	1	0	1	0	1	0
		6h	0.710497	0.0118232	0.745266	0.0279753	0.568742	0.178397	1.62427	0.301525
		12h	0.302244	0.0188003	1.05671	0.0313371	1.16096	0.163951	0.723796	0.0206671
		24h	0.206907	0.00780232	0.992688	0.0126649	0.767431	0.127534	1.0679	0.0849825
Zm00001d048823	ZmTMT2	0h	1	0	1	0	1	0	1	0
		6h	2.06967	0.195424	0.150433	0.0061271	1.73436	0.129685	1.78774	0.742805
		12h	0.615599	0.0333817	0.784351	0.0441139	1.11908	0.141527	0.927371	0.462099
		24h	0.533306	0.0163043	0.0796629	0.00598466	1.05563	0.0299745	2.15312	0.931772
Zm00001d016274	ZmTMT4	0h	1	0	1	0	1	0	1	0
		6h	1.69567	0.129564	0.967799	0.0139942	1.7797	0.407108	1.78243	0.156846
		12h	0.307278	0.0455907	0.461811	0.047797	1.8947	0.238616	0.110764	0.00373251
		24h	0.101537	0.00925847	0.137976	0.0139785	2.33456	0.226446	0.825603	0.0964162
Zm00001d029254	ZmERD1	0h	1	0	1	0	1	0	1	0
		6h	2.25031	0.116128	4.57567	0.569404	3.83256	0.321278	13.0298	1.06245
		12h	0.240515	0.0167272	2.18223	0.271888	0.739458	0.0960597	2.48631	0.493593
		24h	0.279085	0.0228131	0.58646	0.35938	0.686089	0.0372717	4.16641	0.224946
Zm00001d040243	ZmERD2	0h	1	0	1	0	1	0	1	0
		6h	1.80593	0.0398653	0.755119	0.0784908	0.921551	0.0235763	1.69918	0.0870213
		12h	4.14118	0.232601	1.40371	0.0322349	0.830259	0.0879877	3.08436	0.26708
		24h	8.32003	0.614551	0.230759	0.0242761	0.786538	0.0689385	1.7383	0.0489176
Zm00001d039051	ZmERD3	0h	1	0	1	0	1	0	1	0
		6h	0.735345	0.0387632	0.731285	0.0707157	0.891058	0.0850502	1.83438	0.086321
		12h	1.11121	0.0560835	1.1321	0.0494244	1.41654	0.141122	2.70945	0.123748
		24h	3.53873	0.354166	0.286295	0.00226396	0.729974	0.0761469	0.962843	0.0290816
Zm00001d039052	ZmERD4	0h	1	0	1	0	1	0	1	0
		6h	1.38641	0.0413281	0.795977	0.050536	1.22528	0.0736149	1.7322	0.114821
		12h	3.38408	0.214232	0.98787	0.0648549	0.679996	0.0756497	2.60661	0.431148
		24h	5.06091	0.361872	0.379574	0.0202861	0.201902	0.0148132	0.885134	0.095122
Zm00001d008374	ZmERD5	0h	1	0	1	0	1	0	1	0
		6h	1.53254	0.0376416	1.05617	0.014976	0.73913	0.0989305	1.16654	0.0169912
		12h	1.23024	0.0771012	0.84165	0.0208584	0.651711	0.00698346	1.10762	0.0374171
		24h	2.15148	0.199569	0.784773	0.0665805	1.04152	0.0490947	0.875035	0.0130677
Zm00001d009600	ZmERD6	0h	1	0	1	0	1	0	1	0
		6h	1.20166	0.00792561	1.91245	0.0509592	1.03661	0.113568	1.53143	0.152188
		12h	3.82973	0.401444	1.72722	0.145319	1.19995	0.0132765	4.32332	0.141111
		24h	2.35473	0.201607	0.68574	0.0641159	0.779904	0.0423314	0.969353	0.0228826
Zm00001d009603	ZmERD7	0h	1	0	1	0	1	0	1	0
		6h	1.03878	0.0205482	1.08672	0.0346122	0.840841	0.100567	1.00019	0.0185267
		12h	2.7795	0.163374	1.08903	0.0561112	0.957513	0.0250291	1.89027	0.0362024
		24h	2.39284	0.221956	0.220095	0.0184254	0.677491	0.0609887	1.00425	0.0582041
Zm00001d009605	ZmERD8	0h	1	0	1	0	1	0	1	0
		6h	1.99736	0.171826	0.819777	0.00917508	0.802667	0.0580123	1.99883	0.243325
		12h	1.29322	0.136585	0.630165	0.0263472	0.712792	0.0106391	1.29604	0.0961354
		24h	1.77248	0.139312	0.360645	0.0299548	0.659637	0.0782874	1.69111	0.134841
Zm00001d009669	ZmERD9	0h	1	0	1	0	1	0	1	0
		6h	1.06267	0.029161	1.15547	0.0433438	0.700044	0.0965005	1.12246	0.0343547
		12h	0.917193	0.0121973	1.07411	0.0339043	0.645144	0.020763	0.999378	0.047975
		24h	2.3442	0.171781	1.34375	0.107817	0.735126	0.0953591	1.32476	0.0738373
