# Supplementary material for: Genome-wide identification and investigation of monosaccharide transporter gene family based on their evolution and expression analysis under abiotic stress and hormone treatments in maize (Zea mays L.)
Source: BMC Plant Biol. 2024 Jun 4;24:496. doi: 10.1186/s12870-024-05186-2 (PMC11149190; doi:10.1186/s12870-024-05186-2)
Supplement: Supplementary file 18 — Supplementary Material 18. [file 12870_2024_5186_MOESM18_ESM.xlsx]

## Sheet: Sheet1
Table S7 Primer of sequences.
Gene ID	Gene Name	Forward primer（5’-3’）	Reverse primer（5’-3’）
Zm00001d013367	ZmTubulin1	5'-GTGTCCTGTCCACCCACTCTCT-3'	5'-GGAACTCGTTCACATCAACGTTC-3'
Zm00001d027268	ZmSTP1	5'-TATGTAACCCAGATCCACCC-3'	5'-CACCCAAGCAGAAAGAAGC-3'
Zm00001d028230	ZmSTP2	5'-CTTCATCAGTGACAGGGAGC-3'	5'-CGTAGCCGAACATCAAACC-3'
Zm00001d032409	ZmSTP3	5'-TGACCAGAGCGGCAGATAGA-3'	5'-GACGCACGAGGGATCTTGTAG-3'
Zm00001d032906	ZmSTP4	5'-GCCTGCGGCTCATCCTTTC-3'	5'-ACGCCGTGTAGACGACCACC-3'
Zm00001d003468	ZmSTP5	5'-GAGAACGACCGCCGGAACGAGGAG-3'	5'-GTTGAGGAACACCGGGAACGCCAC-3'
Zm00001d003469	ZmSTP6	5'-TCGTGGTCACCTGCCTCAT-3'	5'-CCGCTGGTCGTCGTATTTG-3'
Zm00001d003471	ZmSTP7	5'-GATGGTCGTCTGCCAGGTCG-3'	5'-TGAACACCAGCACCGCCAC-3'
Zm00001d005594	ZmSTP8	5'-GGCTTCTACATCAGCTTGTC-3'	5'-CTGGTATCCGCATCCTTG-3'
Zm00001d007078	ZmSTP9	5'-GAGTTCGAGGACCTCAAGGAG-3'	5'-GGAGTTCATGCCCGACAGC-3'
Zm00001d044245	ZmSTP10	5'-CTTCCTTATGCTGCTCTGCC-3'	5'-GATCCGGTCCATCTCCTCA-3'
Zm00001d049467	ZmSTP11	5'-GCCGCAAACTTCTCCTTGA-3'	5'-GACGCAGATGCAGAATACCAC-3'
Zm00001d050860	ZmSTP12	5'-TCGCTCAAGTTCGGGCTCT-3'	5'-CGGCTCCAGACGAGGTTCAT-3'
Zm00001d053846	ZmSTP13	5'-ACGCAGTCCTTCCTCAACATG-3'	5'-CGCAAAGCTGCCGTACTTG-3'
Zm00001d016919	ZmSTP14	5'-TTGACGCATTCTTGTTTGGA-3'	5'-CCTCGTGTTGGTCCTTCACA-3'
Zm00001d018627	ZmSTP15	5'-ACGGGCGTGATCGTAGTTTC-3'	5'-GGATGGCCTTCTGGTTGGT-3'
Zm00001d019138	ZmSTP16	5'-AGATGGTGCTTGTCTGGAAGT-3'	5'-GGAACAATGGAAGCCTAAATG-3'
Zm00001d020071	ZmSTP17	5'-GATCAATACCGCAACAATGGC-3'	5'-CGGACTTGGAGACGGCAAA-3'
Zm00001d020463	ZmSTP18	5'-TTTCTTTCAGCCTTGCCATTC-3'	5'-TCTTGCCCTCGTACAACTCG-3'
Zm00001d021775	ZmSTP19	5'-CCGTGTTCGTCTACGTCTTCC-3'	5'-CATCCCTTGTGATTGTTGCTG-3'
Zm00001d045395	ZmSTP20	5'-GTACCGCAAGGAGCAGGAG-3'	5'-CAGGTAGAGCGAGGAGGTGAA-3'
Zm00001d025572	ZmSTP21	5'-CTGCACTGCCCATTTCCTAC-3'	5'-CGACCATCTCGTCCTTGTTT-3'
Zm00001d025573	ZmSTP22	5'-ATCCCTGGCGAGATATTCCC-3'	5'-GCCGCGTAGTAGATGAAGGTG-3'
Zm00001d000183	ZmSTP23	5'-GTGACGCAAATGGACTCGTT-3'	5'-CGGAGCACCTCAGGGAAGA-3'
Zm00001d028144	ZmPMT1	5'-TTCATCTCGCTCTACAAGGC-3'	5'-TTCTCGGTGTCCTCTAGGTTG-3'
Zm00001d029645	ZmPMT3	5'-GGCAGAACAGCACAAAGGC-3'	5'-CATGGAGGCCAAGATAGCG-3'
Zm00001d001817	ZmPMT5	5'-TCTCCAACCTCGCCTTCGC-3'	5'-TCCGAGACCTTCACAAGCACC-3'
Zm00001d001818	ZmPMT6	5'-ACCGAGGACGAGGCTAAGGA-3'	5'-TGCCCGTGATCTGCTGGA-3'
Zm00001d002864	ZmPMT7	5'-AGCTTCTCGCTGCAACTGT-3'	5'-GGCTTCCGTCCAACTCTATC-3'
Zm00001d006688	ZmPMT8	5'-GGAATCACCGACGACAACAA-3'	5'-CCGACGAGCGAGACAATCA-3'
Zm00001d006697	ZmPMT9	5'-TCCGACGAGCTGGCAAAG-3'	5'-AAGGACCCGAAGAGCGAGTAG-3'
Zm00001d048774	ZmPMT11	5'-GTCGGGTACGGGTCGGTAGTGT-3'	5'-CGGCAGCGTAGAGGAAGAAGC-3'
Zm00001d048775	ZmPMT12	5'-CATCCACCACAACCACGAGC-3'	5'-GGCGACGAGGACGAAGCAC-3'
Zm00001d048776	ZmPMT13	5'-GTTCCGCAAGGCCGGTATGT-3'	5'-CCACCAGGACGAAGCACAT-3'
Zm00001d021935	ZmPMT14	5'-GGCATCACCAGCGACAACCA-3'	5'-CCGACTCTATCGAGCAGGAA-3'
Zm00001d021936	ZmPMT15	5'-TGCGATTCTGTCGTGCTGT-3'	5'-GAGCGAGATGACCATTCCAC-3'
Zm00001d021938	ZmPMT16	5'-ACCCAACAAGGAGCAAGGC-3'	5'-GCTGGAAGAAGTGGAGACCC-3'
Zm00001d021942	ZmPMT17	5'-TGCTCCATCCTCGCCTCCA-3'	5'-CCGCGACGACGACAGTGAA-3'
Zm00001d023939	ZmPMT19	5'-TCGACTCGGTGGTGCTGTA-3'	5'-GCAACGCCGAAGAGGATGT-3'
Zm00001d023941	ZmPMT20	5'-TTCGGACCCGTGATCTGGATG-3'	5'-CGCCGCGAAGATGTAGAAGG-3'
Zm00001d012938	ZmVGT1	5'-GGTGCTTACCAGGTCTCA-3'	5'-TCACAAACACGAGGGAGA-3'
Zm00001d014435	ZmVGT2	5'-ACACCGACGACGATGACT-3'	5'-ACCCGTTTGCACAGATGA-3'
Zm00001d018803	ZmINT1	5'-TTCCTGGCCTACCTCATCAACCTC-3'	5'-TCTGCTTCTTCCGCCCTCCC-3'
Zm00001d019537	ZmINT2	5'-CAGCGTGCCGTGGCTCATCAACTC-3'	5'-GGCTGAGAAACGTCTGCGTCACCAG-3'
Zm00001d025749	ZmINT3	5'-ATTATCGGAAGGCTCCTCGTTGGT-3'	5'-CGCCATGTTCCAGGCACCTCAGTA-3'
Zm00001d025834	ZmINT4	5'-ATCAGCCTGGTCGGAATCGTCGTG-3'	5'-TCTGGTTCGCCAACAGTCGGGTCT-3'
Zm00001d039973	ZmpGlcT1	5'-GCCGCAGTTGACCCTGAAGA-3'	5'-CACCCATCCCTGTAAGACG-3'
Zm00001d053334	ZmpGlcT2	5'-GTGCCCTCTAACCTTGCCAACATA-3'	5'-AAGACAAACAACAGAATGCCACCA-3'
Zm00001d020374	ZmpGlcT3	5'-TCACTGCGTCAATGGCAAACTTCC-3'	5'-AGGCACCAACAATGAATATGCTCACC-3'
Zm00001d008567	ZmpGlcT4	5'-ATAAGGGCCAAGGCTGTCG-3'	5'-ATCCCAAACTTGCTCACGACA-3'
Zm00001d029762	ZmTMT1	5'-TCGGCTGTCCTCTACTTCG-3'	5'-ACATCCCTCCTGACCCAC-3'
Zm00001d048823	ZmTMT2	5'-CCTCACCAGTCTGCACCTC-3'	5'-GCTTGAATTAACATGCCATAAC-3'
Zm00001d016274	ZmTMT4	5'-GGCTCGTTAGCAAAGGTC-3'	5'-TGGCAGGTCCAATGATGT-3'
Zm00001d029254	ZmERD1	5'-CAGTCAGGGATTGTAGAGGAAGTCG-3'	5'-CCCAGCAAGGTTCTCCCAAAGTAG-3'
Zm00001d040243	ZmERD2	5'-TTTGGTGTTGGCGTCATTT-3'	5'-ACAGTAAGCAGGGCAGGGT-3'
Zm00001d039051	ZmERD3	5'-AGATGGCTGGCAAAGATGA-3'	5'-GAAGTAGTGGCGTGCGGTA-3'
Zm00001d039052	ZmERD4	5'-GCATCATCAAGTAAGAGGACCACA-3'	5'-CAGTAGCAAGGACCTGAATAGCAC-3'
Zm00001d008374	ZmERD5	5'-GCTTGGCTCGTGGATAGTCTCGTA-3'	5'-CCTCTAGGGTTCTTCCTTTGGTTT-3'
Zm00001d009600	ZmERD6	5'-CTTGCCACTGCTGTTACGA-3'	5'-CCACAAGAAGGCTTAGGGT-3'
Zm00001d009603	ZmERD7	5'-GCTTCTTGCGTTAATAGGAACCTTG-3'	5'-CTCGCACTCATCCATCATATTCATCC-3'
Zm00001d009605	ZmERD8	5'-CTGTTCTTTGTCCCTGAAT-3'	5'-CTCCTCGATGATGCTAATG-3'
Zm00001d009669	ZmERD9	5'-CTGGCTGGACTTGTGGCATTTGTG-3'	5'-TTCCTCTAGCGTTCTTCCCTTGGT-3'
